# Supplementary material for: Innovative Cost-Effective Nano-NiCo2O4 Cathode Catalysts for Oxygen Reduction in Air–Cathode Microbial Electrochemical Systems
Source: Int J Environ Res Public Health. 2022 Sep 15;19(18):11609. doi: 10.3390/ijerph191811609 (PMC9517631; doi:10.3390/ijerph191811609)
Supplement: Supplementary file 1 [file ijerph-19-11609-s001.zip]

Archive with 1 entries (1 files):
- ijerph-1884573-supplementary.pdf
